# Supplementary material for: Quality Attributes and Sensory Acceptance of Different Botanical Coffee Co-Products
Source: Foods. 2023 Jul 11;12(14):2675. doi: 10.3390/foods12142675 (PMC10378423; doi:10.3390/foods12142675)
Supplement: Supplementary file 1 [file foods-12-02675-s001.zip]

Archive with 1 entries (1 files):
- foods-2401977-supplementary.pdf
